# Supplementary material for: Spontaneous Headshake after a Kinematic Event (SHAAKE): Evaluating the Utility of a Potential New Sign in the Diagnosis of Concussion
Source: Diagnostics (Basel). 2024 Oct 17;14(20):2314. doi: 10.3390/diagnostics14202314 (PMC11506366; doi:10.3390/diagnostics14202314)
Supplement: Supplementary file 1 [file diagnostics-14-02314-s001.zip]

Archive with 1 entries (1 files):
- diagnostics-3230161-supplementary.pdf
